# Supplementary material for: The improvement in neurocognitive functioning in anorexia nervosa adolescents throughout the integrative model of psychotherapy including cognitive remediation therapy
Source: BMC Psychiatry. 2019 Jan 9;19:15. doi: 10.1186/s12888-018-1984-4 (PMC6327421; doi:10.1186/s12888-018-1984-4)
Supplement: Supplementary file 1 — The dataset of the project. (XLS 63 kb) [file 12888_2018_1984_MOESM1_ESM.xls]

## Sheet: Arkusz1
ID	grupa	wzrost 1	waga 1	BMI 1	leki w trakcie hospitalizacji	TS 1 czas	TS -1 błędy	TS -czas 1 kolor	TS błędy 1 kolor	TMT -A 1	TMT-B 1	RFFT wynik ogólny	RFFT współczynnik błędu	RFFT strategia rotacyjna	RFFT strategia enumeracyjna	Y-BOCS myśli 1	Y-BOCS czynności 1	BDI 1	EAT-26 1	waga 2	BMI II	TS 2 czas	TS -2 błędy	TS -czas 2 kolor	TS błędy2 kolor	TMT -A 2	TMT-B 2	RFFT 2 wynik ogólny	RFFT 2 współczynnik błędu	RFFT 2 strategia rotacyjna	RFFT 2 strategia enumeracyjna	Y-BOCS myśli 2	Y-BOCS czynności 2	BDI 2	EAT-26 2
1	AN	161	32.4	12.5	0	21	0	45	0	19	45	61	0,33	0	0	16	16	31	36	46.05	17.8	19	0	46	0	23	31	90	0,24	0	0	4	6	7	7
2	AN	165	39.5	14.5	2	18	0	41	0	18	49	82	0,1	0	0	7	0	29	26	45.1	16.6	24	0	52	0	13	50	121	0,18	3	1	4	0	27	3
3	AN	174	41.9	13.6	0	27	0	59	3	26	54	38	3,53	0	0	0	0	23	54	51.6	16.8	24	0	48	1	22	47	53	0,91	0	0	0	0	5	3
4	AN	149	35.7	15.8	0	28	0	43	2	22	48	51	0,2	0	0	2	4	23	49	39.8		29	0	49	2	31	43	57	0,105	0	0	0	0	15	35
5	AN	161	47.9	16.4	1	36	0	46	0	28	55	74	0,04	0	0	14	12	22	53	46.55	15.9	30	0	46	0	22	40	94	0,11	2	0	14	14	23	48
6	AN	151	40.2	17.6	2	29	0	51	2	26	52	84	0,31	0	1	16	13	34	46	39.5	17.3	22	0	51	1	27	50	124	0,29	0	0	0	0	0	6
7	AN	169	48.3	16.9	2	23	0	45	0	25	45	58	0,14	0	0	14	16	31	48	49.7	17.4	19	0	21	0	25	45	71	0,225	0	0	8	8	7	11
8	AN	166	44.9	16.3	2	22	0	51	2	19	43	76	0,0	1	0	13	7	6	35	46.15	16.7	23	0	39	0	23	38	96	0,07	0	0	4	7	7	3
9	AN	167	39	12.7	0	24	1	59	2	20	41	115	0,03	0	3	14	13	33	13	47.6	15.5	24	0	36	0	39	22	127	0,055	0	3	6	6	30	4
10	AN	156	29.5	11.5	0	21	0	35	0	32	40	80	0,14	0	1	10	12	16	10	37.3	14.6	19	0	35	0	32	40	95	0,07	0	0	4	2	8	5
11	AN	165	39.8	14.6	0	25	0	58	0	25	32	66	0,17	0	0	8	6	6	8	44.75	16.4	36	1	56	0	19	82	92	0,2	0	0	9	9	8	17
12	AN	164	37	13.8	2	34	0	47	0	26	47	59	0,9	0	0	9	10	28	26	47.1	17.5	29	0	33	0	19	34	79	0,87	0	0	0	5	3	2
13	AN	174	49	16.2	0	24	0	46	0	24	38	68	0,12	0	0	2	1	14	26	54.2	17.9	22	0	42	0	18	32	103	0,04	0	0	1	1	6	9
14	AN	172	49.5	16.7	1	27	0	52	1	26	49	76	0,17	0	0	15	14	29	32	52.5	17.7	24	0	40	0	25	48	93	0,355	0	0	6	7	14	17
15	AN	164	39.5	14.1	0	23	0	42	0	22	54	69	0,3	0	0	5	9	28	3	45.9	17.1	25	0	45	0	18	27	94	0,255	0	0	0	0	4	2
16	AN	164	36.3	14.9	2	24	0	53	0	15	43	136	0,125	0	0	10	9	15	11	51.1	19	17	0	32	0	13	29	139	0,245	0	0	0	0	0	0
17	AN	165	46	15.5	1	22	0	37	0	24	58	91	0,04	0	0	9	0	24	44	50.3	17	19	0	37	0	18	45	153	0,09	0	0	12	0	19	61
18	AN	164	41.25	14.3	0	33	0	54	1	29	84	44	0,14	0	0	1	0	18	8	48.1	16.6	23	0	50	0	29	49	61	0,51	0	0	0	0	0	6
19	AN	161	37.3	14.4	0	17	0	42	0	21	36	107	0,22	0	0	12	10	32	49	45.7	18.3	16	0	17	0	17	26	114	0,09	3	0	12	8	18	34
20	AN	170	41.5	14	0	37	0	48	0	33	57	21	6,71	0	0	5	4	16	5	51.7	17.5	37	0	46	0	32	45	71	0,155	0	0	1	0	9	2
21	AN	164	36	14.1	1	35	0	48	0	19	48	53	1,43	0	0	13	3	24	17	41.6	16.3	22	0	45	0	23	34	57	1,42	0	0	11	4	11	24
22	AN	171	38	12.9	0	30	0	51	0	24	56	63	0,365	0	0	13	16	22	6	55	16.5	26	0	2	0	25	45	72	0,1	0	0	8	6	20	2
23	AN	159	44.3	15.1	2	23	0	49	0	21	47	53	0,11	0	0	15	14	17	53	49	16.8	21	0	39	2	17	38	116	0,17	1	0	11	8	5	51
24	AN	179	38.2	12	2	25	0	46	0	25	124	64	0,03	0	0	18	16	31	48	48.7	17.2	27	0	51	0	22	44	92	0,48	0	0	12	9	13	21
25	AN	165	41.1	15.3	1	23	0	38	0	29	45	64	0,25	0	0	3	2	24	46	45.1	16.8	23	0	38	1	23	47	65	1,14	0	0	3	3	8	43
26	AN	167	43.5	15.6	0	37	0	57	1	34	57	51	0,2	0	0	14	0	23	40	45	16.1	23	0	46	0	29	42	57	0,105	0	0	0	1	23	23
27	AN	158	43.7	17.3	2	27	0	51	0	29	58	63	0,13	0	0	5	3	26	37	44.8	17.7	23	0	44	0	24	56	86	0,45	0	1	12	5	7	42
28	AN	165	45.8	15.7	1	19	0	26	0	23	59	49	0,1	0	0	13	10	28	25	49.4	16.9	26	0	52	0	35	54	74	0,03	0	0	11	9	3	3
29	AN	174	53.3	17.6	2	25	0	51	0	39	70	58	0,93	0	0	14	10	40	19	60.3	19.9	20	0	62	1	25	47	56	0,96	1	0	5	7	7	11
30	AN	165	39.6	14.5	2	36	0	46	0	28	55	101	0,06	1	0	6	4	21	14	48.7	17.9	29	0	51	1	18	38	128	0,17	0	0	2	0	0	1
31	AN	170	35.2	12.1	0	22	0	49	0	30	49	62	0,11	0	0	0	0	26	46	47.9	16.6	19	0	42	0	23	49	81	0,135	3	0	0	0	6	35
32	AN	171	45.2	15.5	2	23	0	89	0	34	79	60	0,13	0	0	0	0	16	59	49	16.8	22	0	62	1	37	66	89	0,35	0	0	0	0	32	50
33	AN	170	48	16.6	2	20	0	24	0	17	34	96	0,24	0	0	12	10	18	23	52.5	18.1	19	0	21	0	28	29	91	0,1	0	0	6	7	2	7
34	AN	151	37.2	16.8	0	22	0	43	0	19	48	40	0,2	0	0	8	9	22	40	41.5	18.4	21	1	25	2	30	60	41	0,05	0	0	5	4	0	1
35	AN	168	35	12.4	1	20	0	42	0	22	52	98	0,07	0	0	6	0	22	27	37	13.1	20	0	42	0	22	54	99	0,01	0	0	3	2	2	36
36	AN	159	41.4	15.4	1	24	0	44	0	21	49	32	2.1	0	0	11	9	23	37	43.3	17.1	21	3	28	1	26	56	49	1.37	0	0	6	6	8	2
37	AN	164	41.3	15.4	1	29	0	59	0	32	78	40	1,575	0	0	12	11	7	8	48	17.1	23	0	56	0	20	70	60	0,68	0	0	4	2	3	2
38	AN	172	36.8	13.7	0	19	0	57	0	29	78	56	0,07	0	1	11	4	35	51	45.9	17.1	33	0	64	0	29	52	99	0,16	0	0	0	0	19	34
39	AN	165	35.2	12.9	0	30	0	54	3	26	55	55	2,16	1	0	10	8	26	34	44	16.6	24	0	52	0	22	44	61	1,39	0	0	8	0	6	10
40	AN	173	38.9	13	0	23	0	28	0	23	87	61	0,05	0	0	8	9	24	16	50.1	16.7	18	0	21	0	15	43	85	0,05	4	0	2	3	10	4
41	AN	164	36	17.3	2	35	0	43	0	21	49	72	0,4	0	0	4	3	21	4	39.5	17.3	27	0	69	1	29	49	92	0,45	0	0	0	0	0	2
42	AN	164	38.3	14.4	0	24	0	49	3	29	55	60	0,92	0	0	13	10	24	49	45	16.9	24	0	50	2	27	59	76	0,41	0	0	8	0	31	41
43	AN	162	44.5	17	1	24	0	25	0	27	40	63	0,13	0	0	12	10	23	21	50.7	19.3	23	0	44	5	17	37	103	0,13	1	0	2	2	2	5
44	AN	163	42.5	14.2	0	21	0	63	2	18	70	53	0,21	0	0	9	7	16	62	47	17.7	20	0	60	0	23	50	80	0,15	0	0	3	5	0	2
45	AN	173	40.5	14.5	2	29	0	56	0	31	62	126	0,325	0	0	12	6	26	57	48	17.2	20	0	37	0	23	44	122	0,41	0	0	6	6	7	39
46	AN	183	51.7	15.5	0	21	0	49	0	19	49	30	0,07	0	1	17	14	32	54	57.9	17.3	19	0	48	1	20	48	76	0,04	1	0	14	13	17	28
47	AN	165	38.8	14.3	2	29	0	49	0	26	57	58	0,05	0	0	5	5	22	49	45.6	16.7	23	0	44	0	22	54	98	0,04	0	0	6	7	0	28
101	GK	165	56	20.6	0	19	0	48	0	25	49	69	0.18	0	0	0	0	8	0
102	GK	159	53	21	0	19	0	79	0	16	41	67	0.15	0	0	2	11	4	16
103	GK	181	72	22	0	18	0	48	0	28	41	76	0.22	1	0	6	4	7	1
104	GK	170	64	22.1	0	19	0	51	0	24	50	77	0.26	0	0	6	2	6	17
105	GK	163	56	21.1	0	19	0	45	0	20	53	95	0.26	1	0	0	0	14	8
106	GK	170	57	19.7	0	16	0	38	0	16	51	71	0.34	0	1	8	10	16	15
107	GK	170	63	21.8	0	17	0	52	1	33	47	94	0.39	0	0	0	0	16	1
108	GK	176	70	22.6	0	21	0	38	0	36	80	107	0.38	5	1	12	8	11	0
109	GK	168	58	20.5	0	17	0	47	0	22	38	70	0.01	0	0	3	4	6	17
110	GK	171	57	19.5	0	19	0	23	0	19	38	59	0.17	0	0	3	2	8	7
111	GK	165	61	22.4	0	19	0	34	0	22	39	97	0.12	0	0	2	0	10	12
112	GK	172	63	21.3	0	17	0	32	0	22	47	89	0.12	0	0	0	1	13	24
113	GK	169	57	20	0	16	0	38	0	24	43	80	0.33	1	0	0	1	13	4
114	GK	176	64	20.7	0	21	0	34	0	16	46	83	0.53	0	0	2	2	9	1
115	GK	170	63	21.8	0	23	0	53	1	33	43	50	0.08	0	0	0	0	4	9
116	GK	165	65,7	24.1	0	21	0	40	0	22	35	69	0.23	0	0	4	1	12	3
117	GK	173	68,6	24	0	18	0	35	1	21	33	80	0.36	1	0	6	2	17	5
118	GK	172	68,6	24	0	20	0	32	1	17	47	107	0.08	5	1	1	1	2	3
119	GK	163	58,8	22.1	0	54	0	42	0	23	45	59	0.07	0	0	1	3	5	6
120	GK	168	68,7	24.3	0	21	0	40	2	23	35	61	0.05	0	0	2	2	13	11
121	GK	165	68,7	25.2	0	22	0	43	2	23	43	87	0.13	0	0	6	1	9	12
122	GK	165	65,6	24.1	0	20	0	41	0	21	43	69	0.33	0	0	7	2	11	6
123	GK	168	64,8	23	0	19	0	38	0	23	43	65	0.18	0	0	7	4	15	17
124	GK	165	58,3	21.4	0	18	0	36	2	15	47	95	0.36	1	0	7	1	8	4
125	GK	165	64,1	23.5	0	20	0	40	2	22	39	78	0.09	1	0	5	1	14	4
126	GK	160	53,5	20.9	0	22	0	34	0	22	34	98	0.03	1	0	2	5	10	10
127	GK	158	57	23	0	18	0	33	2	19	30	67	0.12	0	0	3	1	8	6
128	GK	170	70,4	24.6	0	20	0	44	2	19	43	101	0.24	0	0	0	0	7	4
129	GK	168	64,4	22.8	0	19	0	38	3	23	41	81	0.07	1	0	0	0	4	5
130	GK	172	70,3	24.6	0	21	0	41	0	16	40	69	0.09	0	1	7	7	10	6
131	GK	168	64,6	22.9	0	19	0	40	3	24	46	77	0.16	0	0	9	5	15	12
132	GK	165	67,1	24.6	0	17	0	36	0	14	38	71	0.14	0	1	11	5	9	17
133	GK	170	69,5	24.3	0	18	0	36	1	15	33	97	0.22	0	0	8	5	22	9
134	GK	166	54,6	19.8	0	14	0	34	2	22	46	75	0.28	0	0	0	0	9	16
135	GK	168	70,7	25	0	17	0	45	3	19	39	65	0.21	1	0	0	4	5	7
136	GK	170	67,3	23.6	0	17	0	43	3	22	37	67	0.05	0	0	4	2	19	6
137	GK	164	63,8	23.7	0	20	0	46	0	21	45	65	0.69	0	0	0	0	6	8
138	GK	165	69,2	25.4	0	18	0	44	2	17	40	62	0.15	0	0	2	0	7	10
139	GK	169	68,5	24	0	16	0	40	2	20	40	76	0.12	1	0	9	10	12	24
140	GK	159	50	19.9	0	17	0	29	0	12	27	94	0.31	0	0	6	2	8	14
141	GK	165	62,6	23	0	20	0	48	0	22	44	70	0.63	0	0	2	1	5	3
142	GK	164	58,5	21.8	0	20	0	42	2	19	38	111	0.05	1	0	6	7	18	9
143	GK	157	57	23.2	0	20	0	43	3	20	40	70	0.04	0	0	13	7	11	17
144	GK	170	65,7	23	0	20	0	43	0	21	41	78	0.05	1	0	0	0	7	9
145	GK	165	70,2	25.8	0	20	0	40	4	21	43	102	0.37	1	0	10	10	14	7
146	GK	164	58,7	21.8	0	23	0	35	3	25	38	83	0.43	0	0	12	11	6	3
147	GK	152	50	21.8	0	16	0	44	3	21	36	117	0.69	0	0	0	0	7	6
148	GK	168	56,7	20.1	0	19	0	42	2	22	39	104	0.15	4	1	6	2	17	20
149	GK	156	53	22	0	17	0	44	3	23	40	89	0.03	0	0	4	4	7	3
150	GK	163	61,4	23.1	0	21	0	38	3	24	30	89	0.23	0	0	10	4	6	6

## Sheet: Raport zgodności
	baza.xls — raport zgodności
	Uruchom na: 2018-07-01 13:24
	Następujące funkcje w tym skoroszycie nie są obsługiwane przez wcześniejsze wersje programu Excel. Funkcje te mogą zostać utracone lub ograniczone w przypadku zapisania tego skoroszytu we wcześniejszym formacie pliku.
	Nieznaczna utrata wierności danych			Liczba wystąpień
	Niektóre komórki lub style w tym skoroszycie zawierają formatowanie, które nie jest obsługiwane w wybranym formacie pliku. Te formaty zostaną przekonwertowane na najbardziej podobne dostępne formaty.			9
